# Supplementary material for: Identification and Comprehensive Analysis of the Nuclear Factor-Y Family Genes Reveal Their Multiple Roles in Response to Nutrient Deficiencies in Brassica napus
Source: Int J Mol Sci. 2021 Sep 26;22(19):10354. doi: 10.3390/ijms221910354 (PMC8508618; doi:10.3390/ijms221910354)
Supplement: Supplementary file 1 [file ijms-22-10354-s001.zip]

Archive with 3 entries (2 files):
- ijms-1333611-supplementary/
- ijms-1333611-supplementary/Figure S1-S7.pptx
- ijms-1333611-supplementary/Table S1-S6.pdf
